# Supplementary material for: Diverging Maternal and Cord Antibody Functions From SARS-CoV-2 Infection and Vaccination in Pregnancy
Source: J Infect Dis. 2023 Oct 10;229(2):462–72. doi: 10.1093/infdis/jiad421 (PMC10873180; doi:10.1093/infdis/jiad421)
Supplement: jiad421_Supplementary_Data [file jiad421_supplementary_data.zip]

Archive with 21 entries (21 files):
- 20230911_Supplemental table 1.docx
- 20230911_Supplemental table 2.docx
- 20230911_Supplemental table 3.docx
- 20230913_Supplemental figure 1 legends.docx
- 20230913_Supplemental figure 2 legends.docx
- 20230913_Supplemental figure 3 legends.docx
- 20230913_Supplemental figure 4 legends.docx
- 20230913_Supplemental figure 5 legends.docx
- 20230913_Supplemental figure 6 legends.docx
- 20230913_Supplemental figure 7 legends.docx
- 20230913_Supplemental figure 8 legends.docx
- 20230913_Supplemental figure 9 legends.docx
- Supplementary Figure 1.TIF
- Supplementary Figure 2.TIF
- Supplementary Figure 3.TIF
- Supplementary Figure 4.TIF
- Supplementary Figure 5.TIF
- Supplementary Figure 6.TIF
- Supplementary Figure 7.TIF
- Supplementary Figure 8.TIF
- Supplementary Figure 9.TIF
